# Supplementary material for: Wastewater-based epidemiology for public health – benefits and trade-offs of different molecular methods for the generation of actionable data in a small-town context
Source: Front Public Health. 2026 Jun 22;14:1828355. doi: 10.3389/fpubh.2026.1828355 (PMC13333637; doi:10.3389/fpubh.2026.1828355)
Supplement: Supplementary file 4 [file Table_3.xlsx]

## Sheet: all_metagenomes
date	classification	#ARGs	carbapenem	cephalosporin	fluoroquinolone antibiotic	glycopeptide antibiotic	macrolide antibiotic	penam	rifamycin antibiotic	MAG_ID
							vancomycin			ampicillin	methicillin	penicillin		rifampin
2024-08-20	s__Klebsiella pneumoniae	26	yes	yes	yes	yes	yes	yes	yes	yes	no	no	yes	yes	metabat_bin_18_sub
2024-08-20	s__Escherichia coli	36	yes	yes	yes	yes	yes	yes	yes	yes	no	no	yes	yes	metabat_bin_25_sub
2024-08-20	f__Nanosynbacteraceae	2	yes	yes	yes	no	no	no	yes	yes	no	no	yes	yes	metacoag_bin_239_sub
2024-08-20	s__Aeromonas caviae	2	yes	no	no	no	no	no	yes	no	no	no	no	no	metabat_bin_8_sub
2024-08-20	g__Citrobacter	6	no	yes	yes	no	no	yes	yes	yes	no	no	yes	yes	metacoag_bin_28_sub
2024-08-20	g__Dialister	16	no	no	yes	yes	yes	yes	yes	no	no	no	no	no	metacoag_bin_221_sub
2024-08-20	s__Streptococcus suis_AA	2	no	no	yes	yes	yes	no	no	no	no	no	no	no	metabat_bin_73
2024-08-20	s__Phascolarctobacterium faecium	3	no	no	yes	yes	yes	no	no	no	no	no	no	no	metabat_bin_85
2024-08-20	s__Parabacteroides distasonis	2	no	no	yes	yes	yes	no	no	no	no	no	no	no	metabat_bin_26_sub
2024-08-20	s__Odoribacter splanchnicus	2	no	no	yes	yes	yes	no	no	no	no	no	no	no	metabat_bin_39_sub
2024-08-20	s__Bilophila wadsworthia	3	no	no	yes	yes	yes	no	no	no	no	no	no	no	metabat_bin_37
2024-08-20	s__Barnesiella intestinihominis	2	no	no	yes	yes	yes	no	no	no	no	no	no	no	metacoag_bin_192
2024-08-20	s__Alistipes putredinis	3	no	no	yes	yes	yes	no	no	no	no	no	no	no	metabat_bin_74_sub
2024-08-20	s__Alistipes onderdonkii	3	no	no	yes	yes	yes	no	no	no	no	no	no	no	metabat_bin_46_sub
2024-08-20	s__Akkermansia muciniphila	4	no	no	yes	yes	yes	no	no	no	no	no	no	no	metacoag_bin_145_sub
2024-08-20	g__Phocaeicola	8	no	no	yes	yes	yes	no	no	no	no	no	no	no	metacoag_bin_207_sub
2024-08-20	d__Bacteria	14	no	no	yes	yes	yes	no	no	no	no	no	no	no	metacoag_bin_56_sub
2024-08-20	s__Zoogloea ramigera	1	no	no	yes	no	no	no	no	no	no	no	no	no	metabat_bin_22_sub
2024-08-20	s__Sulfurospirillum sp018058685	1	no	no	yes	no	no	no	no	no	no	no	no	no	metabat_bin_53
2024-08-20	s__Scatocola faecipullorum	1	no	no	yes	no	no	no	no	no	no	no	no	no	metabat_bin_91_sub
2024-08-20	s__Brachymonas sp017993135	2	no	no	yes	no	no	no	no	no	no	no	no	no	metacoag_bin_147
2024-08-20	g__Pararheinheimera	2	no	no	yes	no	no	no	no	no	no	no	no	no	metacoag_bin_64_sub
2024-08-20	g__Paraprevotella	2	no	no	yes	no	no	no	no	no	no	no	no	no	metacoag_bin_175_sub
2024-08-20	g__Macromonas	4	no	no	yes	no	no	no	no	no	no	no	no	no	metabat_bin_7_sub
2024-08-20	g__Bacteroides	2	no	no	yes	no	no	no	no	no	no	no	no	no	metacoag_bin_148_sub
2024-08-20	g__Bacteroides	5	no	no	yes	no	no	no	no	no	no	no	no	no	metacoag_bin_422_sub
2024-08-20	g__Aliarcobacter	3	no	no	yes	no	no	no	no	no	no	no	no	no	metabat_bin_33
2024-08-20	g__Acinetobacter	3	no	no	yes	no	no	no	no	no	no	no	no	no	metabat_bin_38_sub
2024-08-20	s__Veillonella_A sp900765165	1	no	no	no	yes	yes	no	no	no	no	no	no	no	metabat_bin_72
2024-08-20	s__UBA11524 sp000437595	7	no	no	no	yes	yes	no	no	no	no	no	no	no	metabat_bin_49
2024-08-20	s__Trichococcus flocculiformis	3	no	no	no	yes	yes	no	no	no	no	no	no	no	metabat_bin_62
2024-08-20	s__Tidjanibacter inops	1	no	no	no	yes	yes	no	no	no	no	no	no	no	metabat_bin_64
2024-08-20	s__SFEL01 sp004557245	1	no	no	no	yes	yes	no	no	no	no	no	no	no	metabat_bin_141
2024-08-20	s__Ruthenibacterium lactatiformans	6	no	no	no	yes	yes	no	no	no	no	no	no	no	metabat_bin_40_sub
2024-08-20	s__Ruminococcus_E bromii_B	3	no	no	no	yes	yes	no	no	no	no	no	no	no	metabat_bin_84
2024-08-20	s__Ruminiclostridium_E siraeum	2	no	no	no	yes	yes	no	no	no	no	no	no	no	metabat_bin_92
2024-08-20	s__Roseburia inulinivorans	4	no	no	no	yes	yes	no	no	no	no	no	no	no	metacoag_bin_22_sub
2024-08-20	s__Proteocatella sp009929415	2	no	no	no	yes	yes	no	no	no	no	no	no	no	metabat_bin_102_sub
2024-08-20	s__Proteiniclasticum ruminis	3	no	no	no	yes	yes	no	no	no	no	no	no	no	metabat_bin_66
2024-08-20	s__Prevotella copri_B	1	no	no	no	yes	yes	no	no	no	no	no	no	no	metacoag_bin_418
2024-08-20	s__Mediterraneibacter torques	2	no	no	no	yes	yes	no	no	no	no	no	no	no	metabat_bin_116
2024-08-20	s__Limisoma sp000437795	2	no	no	no	yes	yes	no	no	no	no	no	no	no	metacoag_bin_233_sub
2024-08-20	s__JAGOHU01 sp017995975	1	no	no	no	yes	yes	no	no	no	no	no	no	no	metabat_bin_78
2024-08-20	s__Hominimerdicola aceti	7	no	no	no	yes	yes	no	no	no	no	no	no	no	metabat_bin_80
2024-08-20	s__Hominicoprocola sp900317525	2	no	no	no	yes	yes	no	no	no	no	no	no	no	metabat_bin_107_sub
2024-08-20	s__Hominicoprocola fusiformis	3	no	no	no	yes	yes	no	no	no	no	no	no	no	metabat_bin_96
2024-08-20	s__Hominenteromicrobium mulieris	5	no	no	no	yes	yes	no	no	no	no	no	no	no	metabat_bin_89
2024-08-20	s__Gemmiger qucibialis	3	no	no	no	yes	yes	no	no	no	no	no	no	no	metabat_bin_55
2024-08-20	s__Gemmiger formicilis	5	no	no	no	yes	yes	no	no	no	no	no	no	no	metacoag_bin_73_sub
2024-08-20	s__Gallintestinimicrobium propionicum	5	no	no	no	yes	yes	no	no	no	no	no	no	no	metabat_bin_32_sub
2024-08-20	s__Fusicatenibacter saccharivorans	5	no	no	no	yes	yes	no	no	no	no	no	no	no	metabat_bin_61
2024-08-20	s__Fimenecus sp000432435	3	no	no	no	yes	yes	no	no	no	no	no	no	no	metabat_bin_110
2024-08-20	s__Faecalibacterium prausnitzii_D	2	no	no	no	yes	yes	no	no	no	no	no	no	no	metacoag_bin_90_sub
2024-08-20	s__Dialister sp000434475	1	no	no	no	yes	yes	no	no	no	no	no	no	no	metacoag_bin_218_sub
2024-08-20	s__Dialister invisus	1	no	no	no	yes	yes	no	no	no	no	no	no	no	metabat_bin_132_sub
2024-08-20	s__CAG-177 sp003514385	2	no	no	no	yes	yes	no	no	no	no	no	no	no	metabat_bin_112
2024-08-20	s__Blautia_A wexlerae	1	no	no	no	yes	yes	no	no	no	no	no	no	no	metabat_bin_31_sub
2024-08-20	s__Blautia_A fusiformis	3	no	no	no	yes	yes	no	no	no	no	no	no	no	metacoag_bin_129_sub
2024-08-20	s__Blautia_A faecis	1	no	no	no	yes	yes	no	no	no	no	no	no	no	metacoag_bin_44_sub
2024-08-20	s__Anthropogastromicrobium aceti	5	no	no	no	yes	yes	no	no	no	no	no	no	no	metabat_bin_43_sub
2024-08-20	s__Alitiscatomonas sp900066535	2	no	no	no	yes	yes	no	no	no	no	no	no	no	metabat_bin_71_sub
2024-08-20	s__Agathobaculum butyriciproducens	3	no	no	no	yes	yes	no	no	no	no	no	no	no	metabat_bin_97_sub
2024-08-20	s__Agathobacter rectalis	4	no	no	no	yes	yes	no	no	no	no	no	no	no	metacoag_bin_31
2024-08-20	s__Agathobacter faecis	1	no	no	no	yes	yes	no	no	no	no	no	no	no	metacoag_bin_30_sub
2024-08-20	s__Adlercreutzia rubneri	2	no	no	no	yes	yes	no	no	no	no	no	no	no	metabat_bin_103_sub
2024-08-20	s__Acidaminococcus intestini	1	no	no	no	yes	yes	no	no	no	no	no	no	no	metabat_bin_79
2024-08-20	s__Acetoanaerobium noterae	1	no	no	no	yes	yes	no	no	no	no	no	no	no	metabat_bin_142
2024-08-20	s__Acetatifactor acetigignens	3	no	no	no	yes	yes	no	no	no	no	no	no	no	metabat_bin_24_sub
2024-08-20	p__Pseudomonadota	2	no	no	no	yes	yes	no	no	no	no	no	no	no	metacoag_bin_143_sub
2024-08-20	p__Fusobacteriota	4	no	no	no	yes	yes	no	no	no	no	no	no	no	metacoag_bin_401_sub
2024-08-20	g__Succinivibrio	1	no	no	no	yes	yes	no	no	no	no	no	no	no	metacoag_bin_505_sub
2024-08-20	g__Streptococcus	2	no	no	no	yes	yes	no	no	no	no	no	no	no	metacoag_bin_508_sub
2024-08-20	g__Scatomorpha	1	no	no	no	yes	yes	no	no	no	no	no	no	no	metacoag_bin_6_sub
2024-08-20	g__SFEL01	8	no	no	no	yes	yes	no	no	no	no	no	no	no	metacoag_bin_75_sub
2024-08-20	g__Paraprevotella	1	no	no	no	yes	yes	no	no	no	no	no	no	no	metacoag_bin_378_sub
2024-08-20	g__Lachnospira	2	no	no	no	yes	yes	no	no	no	no	no	no	no	metacoag_bin_32_sub
2024-08-20	g__Lachnospira	2	no	no	no	yes	yes	no	no	no	no	no	no	no	metabat_bin_44_sub
2024-08-20	g__Lachnospira	6	no	no	no	yes	yes	no	no	no	no	no	no	no	metacoag_bin_177_sub
2024-08-20	g__JAGOZY01	3	no	no	no	yes	yes	no	no	no	no	no	no	no	metacoag_bin_59_sub
2024-08-20	g__JAGNZR01	1	no	no	no	yes	yes	no	no	no	no	no	no	no	metacoag_bin_169_sub
2024-08-20	g__Holdemanella	3	no	no	no	yes	yes	no	no	no	no	no	no	no	metacoag_bin_321_sub
2024-08-20	g__Faecalibacterium	3	no	no	no	yes	yes	no	no	no	no	no	no	no	metabat_bin_28_sub
2024-08-20	g__Faecalibacterium	4	no	no	no	yes	yes	no	no	no	no	no	no	no	metacoag_bin_93_sub
2024-08-20	g__Eubacterium_R	2	no	no	no	yes	yes	no	no	no	no	no	no	no	metacoag_bin_514_sub
2024-08-20	g__Cryptobacteroides	1	no	no	no	yes	yes	no	no	no	no	no	no	no	metacoag_bin_487
2024-08-20	g__CAG-170	2	no	no	no	yes	yes	no	no	no	no	no	no	no	metacoag_bin_29_sub
2024-08-20	g__Blautia_A	1	no	no	no	yes	yes	no	no	no	no	no	no	no	metacoag_bin_297_sub
2024-08-20	g__Bariatricus	3	no	no	no	yes	yes	no	no	no	no	no	no	no	metacoag_bin_288_sub
2024-08-20	g__Bacteroides	2	no	no	no	yes	yes	no	no	no	no	no	no	no	metacoag_bin_184_sub
2024-08-20	f__RGIG8785	1	no	no	no	yes	yes	no	no	no	no	no	no	no	metacoag_bin_519_sub
2024-08-20	f__Oscillospiraceae	5	no	no	no	yes	yes	no	no	no	no	no	no	no	metabat_bin_4_sub
2024-08-20	f__Lachnospiraceae	5	no	no	no	yes	yes	no	no	no	no	no	no	no	metacoag_bin_18_sub
2024-08-20	d__Bacteria	1	no	no	no	yes	yes	no	no	no	no	no	no	no	metacoag_bin_518_sub
2024-08-20	d__Bacteria	1	no	no	no	yes	yes	no	no	no	no	no	no	no	metacoag_bin_515_sub
2024-08-20	s__Bifidobacterium longum	1	no	no	no	no	no	no	no	no	no	no	yes	yes	metabat_bin_87
2024-08-20	s__Sutterella wadsworthensis_A	0	no	no	no	no	no	no	no	no	no	no	no	no	metabat_bin_86
2024-08-20	s__Sutterella wadsworthensis	1	no	no	no	no	no	no	no	no	no	no	no	no	metabat_bin_69
2024-08-20	s__Scrofimicrobium sp014069575	0	no	no	no	no	no	no	no	no	no	no	no	no	metabat_bin_106
2024-08-20	s__Neisseria suis	1	no	no	no	no	no	no	no	no	no	no	no	no	metacoag_bin_231
2024-08-20	s__JAGOZV01 sp018064165	0	no	no	no	no	no	no	no	no	no	no	no	no	metabat_bin_186
2024-08-20	s__Giesbergeria sp017987055	0	no	no	no	no	no	no	no	no	no	no	no	no	metabat_bin_56_sub
2024-08-20	s__Comamonas denitrificans_A	1	no	no	no	no	no	no	no	no	no	no	no	no	metabat_bin_51_sub
2024-08-20	s__CAG-267 sp001917135	1	no	no	no	no	no	no	no	no	no	no	no	no	metabat_bin_115_sub
2024-08-20	s__Bifidobacterium pseudocatenulatum	0	no	no	no	no	no	no	no	no	no	no	no	no	metabat_bin_58_sub
2024-08-20	s__Bifidobacterium adolescentis	0	no	no	no	no	no	no	no	no	no	no	no	no	metabat_bin_75
2024-08-20	s__Azonexus sp012839675	2	no	no	no	no	no	no	no	no	no	no	no	no	metabat_bin_93
2024-08-20	s__Akkermansia massiliensis	0	no	no	no	no	no	no	no	no	no	no	no	no	metacoag_bin_146
2024-08-20	p__Pseudomonadota	0	no	no	no	no	no	no	no	no	no	no	no	no	metacoag_bin_131_sub
2024-08-20	p__JAGOEH01	1	no	no	no	no	no	no	no	no	no	no	no	no	metacoag_bin_176_sub
2024-08-20	p__J088	0	no	no	no	no	no	no	no	no	no	no	no	no	metacoag_bin_116_sub
2024-08-20	g__Vitreoscilla	0	no	no	no	no	no	no	no	no	no	no	no	no	metacoag_bin_99_sub
2024-08-20	g__Prevotella	0	no	no	no	no	no	no	no	no	no	no	no	no	metacoag_bin_166_sub
2024-08-20	g__Nanogingivalis	0	no	no	no	no	no	no	no	no	no	no	no	no	metacoag_bin_242_sub
2024-08-20	g__JAGOXX01	1	no	no	no	no	no	no	no	no	no	no	no	no	metacoag_bin_52_sub
2024-08-20	g__JAGOXX01	1	no	no	no	no	no	no	no	no	no	no	no	no	metacoag_bin_62_sub
2024-08-20	g__Giesbergeria	1	no	no	no	no	no	no	no	no	no	no	no	no	metacoag_bin_234_sub
2024-08-20	g__Comamonas	3	no	no	no	no	no	no	no	no	no	no	no	no	metabat_bin_21_sub
2024-08-20	g__Azonexus	1	no	no	no	no	no	no	no	no	no	no	no	no	metacoag_bin_109_sub
2024-08-20	g__Aliarcobacter	0	no	no	no	no	no	no	no	no	no	no	no	no	metacoag_bin_199_sub
2024-08-20	g__Acidovorax	1	no	no	no	no	no	no	no	no	no	no	no	no	metacoag_bin_173_sub
2024-08-20	f__RGIG8002	1	no	no	no	no	no	no	no	no	no	no	no	no	metacoag_bin_516_sub
2024-08-20	f__RGIG577	0	no	no	no	no	no	no	no	no	no	no	no	no	metacoag_bin_500_sub
2024-08-20	f__Nanosynbacteraceae	0	no	no	no	no	no	no	no	no	no	no	no	no	metabat_bin_161
2024-08-20	f__Lachnospiraceae	0	no	no	no	no	no	no	no	no	no	no	no	no	metacoag_bin_497
2024-08-20	d__Bacteria	0	no	no	no	no	no	no	no	no	no	no	no	no	metacoag_bin_133_sub
2024-08-26	s__Escherichia coli	36	yes	yes	yes	yes	yes	yes	yes	yes	no	no	yes	yes	metabat_bin_21_sub
2024-08-26	s__Klebsiella pneumoniae	16	yes	yes	yes	no	no	yes	yes	yes	no	no	yes	yes	metabat_bin_17_sub
2024-08-26	s__Aeromonas media	2	yes	no	yes	no	no	no	yes	no	no	no	no	no	metabat_bin_13_sub
2024-08-26	g__Budvicia	5	no	yes	yes	yes	yes	no	yes	yes	no	no	yes	yes	metacoag_bin_58_sub
2024-08-26	s__Tolumonas auensis	4	no	yes	yes	yes	yes	no	yes	yes	no	no	no	no	metabat_bin_46_sub
2024-08-26	s__Bacteroides uniformis	5	no	yes	yes	yes	yes	no	no	no	no	no	no	no	metabat_bin_20_sub
2024-08-26	s__Tolumonas sp008015085	2	no	yes	yes	no	no	yes	yes	no	no	no	no	no	metabat_bin_36_sub
2024-08-26	c__Gammaproteobacteria	2	no	yes	yes	no	no	no	yes	yes	no	no	yes	yes	metacoag_bin_120_sub
2024-08-26	g__Phascolarctobacterium_A	5	no	no	yes	yes	yes	yes	yes	no	no	no	no	no	metacoag_bin_7
2024-08-26	s__Phocaeicola vulgatus	7	no	no	yes	yes	yes	yes	no	no	no	no	no	no	metabat_bin_15_sub
2024-08-26	s__Streptococcus suis_AA	2	no	no	yes	yes	yes	no	no	no	no	no	no	no	metabat_bin_52_sub
2024-08-26	s__Parabacteroides merdae	3	no	no	yes	yes	yes	no	no	no	no	no	no	no	metabat_bin_29_sub
2024-08-26	s__Parabacteroides distasonis	2	no	no	yes	yes	yes	no	no	no	no	no	no	no	metabat_bin_23_sub
2024-08-26	s__Alistipes putredinis	3	no	no	yes	yes	yes	no	no	no	no	no	no	no	metabat_bin_75
2024-08-26	s__Alistipes onderdonkii	3	no	no	yes	yes	yes	no	no	no	no	no	no	no	metabat_bin_39
2024-08-26	g__Dialister	2	no	no	yes	yes	yes	no	no	no	no	no	no	no	metacoag_bin_365_sub
2024-08-26	s__Sulfurospirillum sp018058685	1	no	no	yes	no	no	no	no	no	no	no	no	no	metabat_bin_51
2024-08-26	s__Pseudomonas_E bubulae	2	no	no	yes	no	no	no	no	no	no	no	no	no	metacoag_bin_100
2024-08-26	s__Pararheinheimera tangshanensis	2	no	no	yes	no	no	no	no	no	no	no	no	no	metabat_bin_16_sub
2024-08-26	s__Fluviibacter phosphoraccumulans	2	no	no	yes	no	no	no	no	no	no	no	no	no	metabat_bin_81_sub
2024-08-26	s__Comamonas denitrificans_A	2	no	no	yes	no	no	no	no	no	no	no	no	no	metabat_bin_55
2024-08-26	s__Brachymonas sp017993135	1	no	no	yes	no	no	no	no	no	no	no	no	no	metabat_bin_68
2024-08-26	s__Bilophila wadsworthia	1	no	no	yes	no	no	no	no	no	no	no	no	no	metabat_bin_32
2024-08-26	g__Pseudomonas_E	1	no	no	yes	no	no	no	no	no	no	no	no	no	metacoag_bin_38_sub
2024-08-26	g__Propionivibrio	2	no	no	yes	no	no	no	no	no	no	no	no	no	metabat_bin_37_sub
2024-08-26	g__Perlucidibaca	3	no	no	yes	no	no	no	no	no	no	no	no	no	metabat_bin_62
2024-08-26	g__Pararheinheimera	1	no	no	yes	no	no	no	no	no	no	no	no	no	metabat_bin_22_sub
2024-08-26	g__Comamonas	4	no	no	yes	no	no	no	no	no	no	no	no	no	metabat_bin_14
2024-08-26	g__Bifidobacterium	2	no	no	yes	no	no	no	no	no	no	no	no	no	metacoag_bin_88_sub
2024-08-26	s__Vescimonas coprocola	6	no	no	no	yes	yes	no	no	no	no	no	no	no	metabat_bin_60_sub
2024-08-26	s__UBA11524 sp000437595	7	no	no	no	yes	yes	no	no	no	no	no	no	no	metabat_bin_42
2024-08-26	s__Trichococcus flocculiformis	2	no	no	no	yes	yes	no	no	no	no	no	no	no	metabat_bin_44
2024-08-26	s__Tidjanibacter inops	1	no	no	no	yes	yes	no	no	no	no	no	no	no	metabat_bin_54
2024-08-26	s__Scrofimicrobium sp014069575	1	no	no	no	yes	yes	no	no	no	no	no	no	no	metabat_bin_72
2024-08-26	s__Ruminococcus_E bromii_B	4	no	no	no	yes	yes	no	no	no	no	no	no	no	metacoag_bin_35
2024-08-26	s__Proteocatella sp009929415	2	no	no	no	yes	yes	no	no	no	no	no	no	no	metabat_bin_79
2024-08-26	s__Gemmiger qucibialis	3	no	no	no	yes	yes	no	no	no	no	no	no	no	metabat_bin_47
2024-08-26	s__Gemmiger formicilis	4	no	no	no	yes	yes	no	no	no	no	no	no	no	metabat_bin_53
2024-08-26	s__Dialister invisus	5	no	no	no	yes	yes	no	no	no	no	no	no	no	metacoag_bin_2_sub
2024-08-26	s__Bacteroides sp017992695	2	no	no	no	yes	yes	no	no	no	no	no	no	no	metabat_bin_43_sub
2024-08-26	s__Alistipes finegoldii	1	no	no	no	yes	yes	no	no	no	no	no	no	no	metabat_bin_24_sub
2024-08-26	s__Agathobacter rectalis	1	no	no	no	yes	yes	no	no	no	no	no	no	no	metabat_bin_66
2024-08-26	p__Pseudomonadota	2	no	no	no	yes	yes	no	no	no	no	no	no	no	metacoag_bin_154_sub
2024-08-26	p__Pseudomonadota	1	no	no	no	yes	yes	no	no	no	no	no	no	no	metacoag_bin_19_sub
2024-08-26	p__Pseudomonadota	3	no	no	no	yes	yes	no	no	no	no	no	no	no	metacoag_bin_392_sub
2024-08-26	p__Campylobacterota	1	no	no	no	yes	yes	no	no	no	no	no	no	no	metacoag_bin_109_sub
2024-08-26	o__Fusobacteriales	3	no	no	no	yes	yes	no	no	no	no	no	no	no	metacoag_bin_241_sub
2024-08-26	g__Shewanella	2	no	no	no	yes	yes	no	no	no	no	no	no	no	metacoag_bin_63_sub
2024-08-26	g__Propionivibrio	1	no	no	no	yes	yes	no	no	no	no	no	no	no	metabat_bin_18_sub
2024-08-26	g__Gallintestinimicrobium	2	no	no	no	yes	yes	no	no	no	no	no	no	no	metacoag_bin_52_sub
2024-08-26	g__Faecalibacterium	5	no	no	no	yes	yes	no	no	no	no	no	no	no	metacoag_bin_333_sub
2024-08-26	g__Faecalibacterium	4	no	no	no	yes	yes	no	no	no	no	no	no	no	metabat_bin_30_sub
2024-08-26	g__Desulfobulbus	1	no	no	no	yes	yes	no	no	no	no	no	no	no	metabat_bin_73_sub
2024-08-26	g__Collinsella	2	no	no	no	yes	yes	no	no	no	no	no	no	no	metacoag_bin_0_sub
2024-08-26	g__CAG-267	4	no	no	no	yes	yes	no	no	no	no	no	no	no	metacoag_bin_102_sub
2024-08-26	g__Blautia_A	5	no	no	no	yes	yes	no	no	no	no	no	no	no	metacoag_bin_30_sub
2024-08-26	g__Acetoanaerobium	2	no	no	no	yes	yes	no	no	no	no	no	no	no	metacoag_bin_9_sub
2024-08-26	f__Nanosynbacteraceae	1	no	no	no	yes	yes	no	no	no	no	no	no	no	metabat_bin_114
2024-08-26	d__Bacteria	3	no	no	no	yes	yes	no	no	no	no	no	no	no	metacoag_bin_360_sub
2024-08-26	g__Flavobacterium	2	no	no	no	no	no	yes	no	no	no	no	no	no	metacoag_bin_106_sub
2024-08-26	s__Perlucidibaca sp002943415	1	no	no	no	no	no	no	no	no	no	no	no	no	metabat_bin_77
2024-08-26	s__Neisseria suis	1	no	no	no	no	no	no	no	no	no	no	no	no	metabat_bin_57_sub
2024-08-26	s__JAGOZY01 sp018058445	0	no	no	no	no	no	no	no	no	no	no	no	no	metabat_bin_27_sub
2024-08-26	s__JAGOZV01 sp018064165	0	no	no	no	no	no	no	no	no	no	no	no	no	metabat_bin_119_sub
2024-08-26	s__JAGNZR01 sp017984315	0	no	no	no	no	no	no	no	no	no	no	no	no	metabat_bin_100
2024-08-26	s__Bifidobacterium longum	0	no	no	no	no	no	no	no	no	no	no	no	no	metabat_bin_56_sub
2024-08-26	s__Bifidobacterium adolescentis	0	no	no	no	no	no	no	no	no	no	no	no	no	metacoag_bin_382_sub
2024-08-26	s__Akkermansia muciniphila	0	no	no	no	no	no	no	no	no	no	no	no	no	metacoag_bin_94_sub
2024-08-26	p__Pseudomonadota	0	no	no	no	no	no	no	no	no	no	no	no	no	metacoag_bin_207_sub
2024-08-26	g__Thiopseudomonas	0	no	no	no	no	no	no	no	no	no	no	no	no	metabat_bin_34_sub
2024-08-26	g__Succinivibrio	0	no	no	no	no	no	no	no	no	no	no	no	no	metacoag_bin_153
2024-08-26	g__Parasutterella	1	no	no	no	no	no	no	no	no	no	no	no	no	metacoag_bin_97
2024-08-26	g__Macellibacteroides	0	no	no	no	no	no	no	no	no	no	no	no	no	metacoag_bin_68_sub
2024-08-26	g__Lachnospira	0	no	no	no	no	no	no	no	no	no	no	no	no	metacoag_bin_61
2024-08-26	g__Faecalibacillus	0	no	no	no	no	no	no	no	no	no	no	no	no	metacoag_bin_62
2024-08-26	g__Aeromonas	0	no	no	no	no	no	no	no	no	no	no	no	no	metacoag_bin_348_sub
2024-08-26	f__Moraxellaceae	0	no	no	no	no	no	no	no	no	no	no	no	no	metacoag_bin_108_sub
2024-08-26	c__Gammaproteobacteria	0	no	no	no	no	no	no	no	no	no	no	no	no	metacoag_bin_196_sub
2024-09-02	s__Escherichia coli	28	yes	yes	yes	yes	yes	yes	yes	yes	no	no	yes	yes	metacoag_bin_452_sub
2024-09-02	s__Klebsiella pneumoniae	12	yes	yes	yes	yes	yes	yes	yes	yes	no	no	yes	yes	metabat_bin_16_sub
2024-09-02	s__Tolumonas auensis	7	yes	yes	yes	yes	yes	no	yes	yes	no	no	yes	yes	metacoag_bin_438_sub
2024-09-02	p__Pseudomonadota	7	yes	yes	yes	yes	yes	no	yes	no	no	no	no	no	metacoag_bin_164_sub
2024-09-02	g__Klebsiella	9	yes	yes	yes	no	no	yes	yes	yes	no	no	yes	yes	metacoag_bin_122_sub
2024-09-02	g__Enterobacter	12	yes	yes	yes	no	no	yes	yes	yes	no	no	yes	yes	metacoag_bin_468_sub
2024-09-02	s__Bacteroides uniformis	3	no	yes	yes	no	no	no	no	no	no	no	no	no	metabat_bin_33_sub
2024-09-02	s__JAGPAO01 sp018063805	1	no	yes	no	no	no	no	yes	yes	no	no	no	no	metabat_bin_71
2024-09-02	g__Dialister	3	no	yes	no	no	no	no	yes	no	no	yes	no	no	metacoag_bin_22_sub
2024-09-02	g__Phocaeicola	14	no	no	yes	yes	yes	yes	yes	no	no	no	no	no	metacoag_bin_483_sub
2024-09-02	g__Phocaeicola	9	no	no	yes	yes	yes	yes	no	no	no	no	no	no	metacoag_bin_463_sub
2024-09-02	s__Streptococcus suis_AA	3	no	no	yes	yes	yes	no	no	no	no	no	no	no	metabat_bin_69_sub
2024-09-02	s__Parabacteroides merdae	3	no	no	yes	yes	yes	no	no	no	no	no	no	no	metabat_bin_23_sub
2024-09-02	s__Parabacteroides distasonis	2	no	no	yes	yes	yes	no	no	no	no	no	no	no	metabat_bin_27_sub
2024-09-02	s__Bilophila wadsworthia	3	no	no	yes	yes	yes	no	no	no	no	no	no	no	metabat_bin_35_sub
2024-09-02	s__Alistipes putredinis	3	no	no	yes	yes	yes	no	no	no	no	no	no	no	metabat_bin_74
2024-09-02	s__Akkermansia muciniphila	5	no	no	yes	yes	yes	no	no	no	no	no	no	no	metacoag_bin_439
2024-09-02	o__Enterobacterales	4	no	no	yes	yes	yes	no	no	no	no	no	no	no	metacoag_bin_143_sub
2024-09-02	g__Acinetobacter	6	no	no	yes	no	no	yes	no	no	no	no	no	no	metabat_bin_12_sub
2024-09-02	s__Pseudomonas_E sp019747075	2	no	no	yes	no	no	no	no	no	no	no	no	no	metabat_bin_25_sub
2024-09-02	s__Perlucidibaca sp002943415	2	no	no	yes	no	no	no	no	no	no	no	no	no	metabat_bin_37
2024-09-02	s__Akkermansia massiliensis	2	no	no	yes	no	no	no	no	no	no	no	no	no	metabat_bin_46_sub
2024-09-02	o__Enterobacterales	1	no	no	yes	no	no	no	no	no	no	no	no	no	metacoag_bin_88_sub
2024-09-02	g__UBA2020	1	no	no	yes	no	no	no	no	no	no	no	no	no	metabat_bin_76
2024-09-02	g__Stenotrophomonas	3	no	no	yes	no	no	no	no	no	no	no	no	no	metabat_bin_22_sub
2024-09-02	g__JAGOXX01	2	no	no	yes	no	no	no	no	no	no	no	no	no	metabat_bin_15_sub
2024-09-02	g__Alitiscatomonas	1	no	no	yes	no	no	no	no	no	no	no	no	no	metacoag_bin_84
2024-09-02	g__Acidovorax	2	no	no	yes	no	no	no	no	no	no	no	no	no	metacoag_bin_493_sub
2024-09-02	o__RF32	3	no	no	no	yes	yes	no	yes	no	no	no	no	no	metacoag_bin_137_sub
2024-09-02	g__RGIG1962	3	no	no	no	yes	yes	no	yes	no	no	no	no	no	metacoag_bin_228_sub
2024-09-02	s__Bifidobacterium bifidum	4	no	no	no	yes	yes	no	no	no	no	no	yes	yes	metabat_bin_30_sub
2024-09-02	s__Vescimonas coprocola	4	no	no	no	yes	yes	no	no	no	no	no	no	no	metabat_bin_87_sub
2024-09-02	s__Ventricola sp900542445	11	no	no	no	yes	yes	no	no	no	no	no	no	no	metabat_bin_48_sub
2024-09-02	s__UBA11524 sp000437595	8	no	no	no	yes	yes	no	no	no	no	no	no	no	metabat_bin_47
2024-09-02	s__Trichococcus flocculiformis	2	no	no	no	yes	yes	no	no	no	no	no	no	no	metabat_bin_40
2024-09-02	s__Tidjanibacter inops	1	no	no	no	yes	yes	no	no	no	no	no	no	no	metabat_bin_56
2024-09-02	s__Scrofimicrobium sp014069575	1	no	no	no	yes	yes	no	no	no	no	no	no	no	metabat_bin_59
2024-09-02	s__SFEL01 sp004557245	4	no	no	no	yes	yes	no	no	no	no	no	no	no	metacoag_bin_70_sub
2024-09-02	s__Ruminococcus_E bromii_B	3	no	no	no	yes	yes	no	no	no	no	no	no	no	metabat_bin_78
2024-09-02	s__Prevotella copri_B	1	no	no	no	yes	yes	no	no	no	no	no	no	no	metabat_bin_64_sub
2024-09-02	s__Phascolarctobacterium faecium	3	no	no	no	yes	yes	no	no	no	no	no	no	no	metabat_bin_72
2024-09-02	s__JAGPKJ01 sp018053995	4	no	no	no	yes	yes	no	no	no	no	no	no	no	metabat_bin_75_sub
2024-09-02	s__JAGOYM01 sp018059165	4	no	no	no	yes	yes	no	no	no	no	no	no	no	metacoag_bin_110_sub
2024-09-02	s__Hominicoprocola fusiformis	3	no	no	no	yes	yes	no	no	no	no	no	no	no	metabat_bin_79_sub
2024-09-02	s__Gemmiger qucibialis	3	no	no	no	yes	yes	no	no	no	no	no	no	no	metacoag_bin_172
2024-09-02	s__Gemmiger formicilis	3	no	no	no	yes	yes	no	no	no	no	no	no	no	metabat_bin_61_sub
2024-09-02	s__Gallintestinimicrobium propionicum	2	no	no	no	yes	yes	no	no	no	no	no	no	no	metabat_bin_10_sub
2024-09-02	s__Fusicatenibacter saccharivorans	1	no	no	no	yes	yes	no	no	no	no	no	no	no	metacoag_bin_129_sub
2024-09-02	s__Faecalibacterium sp900539945	7	no	no	no	yes	yes	no	no	no	no	no	no	no	metabat_bin_19_sub
2024-09-02	s__Faecalibacterium hattorii	5	no	no	no	yes	yes	no	no	no	no	no	no	no	metabat_bin_41_sub
2024-09-02	s__Eggerthella lenta	1	no	no	no	yes	yes	no	no	no	no	no	no	no	metabat_bin_24_sub
2024-09-02	s__Dialister invisus	1	no	no	no	yes	yes	no	no	no	no	no	no	no	metabat_bin_95_sub
2024-09-02	s__Collinsella sp905215825	1	no	no	no	yes	yes	no	no	no	no	no	no	no	metabat_bin_100
2024-09-02	s__Blautia_A wexlerae	2	no	no	no	yes	yes	no	no	no	no	no	no	no	metacoag_bin_50
2024-09-02	s__Blautia_A fusiformis	4	no	no	no	yes	yes	no	no	no	no	no	no	no	metabat_bin_63_sub
2024-09-02	s__Anaerostipes hadrus	4	no	no	no	yes	yes	no	no	no	no	no	no	no	metabat_bin_80_sub
2024-09-02	s__Agathobacter rectalis	2	no	no	no	yes	yes	no	no	no	no	no	no	no	metabat_bin_68
2024-09-02	s__Acidaminococcus intestini	1	no	no	no	yes	yes	no	no	no	no	no	no	no	metabat_bin_84_sub
2024-09-02	p__Pseudomonadota	1	no	no	no	yes	yes	no	no	no	no	no	no	no	metacoag_bin_30_sub
2024-09-02	p__Pseudomonadota	1	no	no	no	yes	yes	no	no	no	no	no	no	no	metacoag_bin_226_sub
2024-09-02	o__Lachnospirales	1	no	no	no	yes	yes	no	no	no	no	no	no	no	metacoag_bin_116_sub
2024-09-02	g__Tepidiphilus	1	no	no	no	yes	yes	no	no	no	no	no	no	no	metabat_bin_50_sub
2024-09-02	g__Saccharimonas	3	no	no	no	yes	yes	no	no	no	no	no	no	no	metacoag_bin_167
2024-09-02	g__Parabacteroides	1	no	no	no	yes	yes	no	no	no	no	no	no	no	metacoag_bin_430_sub
2024-09-02	g__Nanosynbacter	1	no	no	no	yes	yes	no	no	no	no	no	no	no	metacoag_bin_195_sub
2024-09-02	g__Microsaccharimonas	5	no	no	no	yes	yes	no	no	no	no	no	no	no	metacoag_bin_213_sub
2024-09-02	g__Limiplasma	2	no	no	no	yes	yes	no	no	no	no	no	no	no	metabat_bin_20_sub
2024-09-02	g__JAGOWQ01	2	no	no	no	yes	yes	no	no	no	no	no	no	no	metacoag_bin_40_sub
2024-09-02	g__Fusicatenibacter	5	no	no	no	yes	yes	no	no	no	no	no	no	no	metacoag_bin_457_sub
2024-09-02	g__Faecalibacterium	5	no	no	no	yes	yes	no	no	no	no	no	no	no	metacoag_bin_422_sub
2024-09-02	g__Dorea	3	no	no	no	yes	yes	no	no	no	no	no	no	no	metacoag_bin_71_sub
2024-09-02	g__Barnesiella	1	no	no	no	yes	yes	no	no	no	no	no	no	no	metacoag_bin_32_sub
2024-09-02	g__Acinetobacter	3	no	no	no	yes	yes	no	no	no	no	no	no	no	metacoag_bin_470_sub
2024-09-02	g__51-20	3	no	no	no	yes	yes	no	no	no	no	no	no	no	metacoag_bin_100_sub
2024-09-02	f__Selenomonadaceae	3	no	no	no	yes	yes	no	no	no	no	no	no	no	metacoag_bin_31_sub
2024-09-02	f__Moraxellaceae	6	no	no	no	yes	yes	no	no	no	no	no	no	no	metacoag_bin_508_sub
2024-09-02	Unclassified Bacteria	3	no	no	no	yes	yes	no	no	no	no	no	no	no	metacoag_bin_446_sub
2024-09-02	s__Bifidobacterium longum	2	no	no	no	no	no	no	no	no	no	no	yes	yes	metabat_bin_58_sub
2024-09-02	s__Sulfurospirillum sp018058685	0	no	no	no	no	no	no	no	no	no	no	no	no	metabat_bin_70
2024-09-02	s__Scatocola faecipullorum	1	no	no	no	no	no	no	no	no	no	no	no	no	metabat_bin_32_sub
2024-09-02	s__Scatacola_A faecigallinarum	0	no	no	no	no	no	no	no	no	no	no	no	no	metabat_bin_108_sub
2024-09-02	s__Pseudogemmobacter faecipullorum	1	no	no	no	no	no	no	no	no	no	no	no	no	metabat_bin_26_sub
2024-09-02	s__Nanogingivalis sp017992395	0	no	no	no	no	no	no	no	no	no	no	no	no	metacoag_bin_206_sub
2024-09-02	s__Moraxella_A sp002478835	1	no	no	no	no	no	no	no	no	no	no	no	no	metabat_bin_65
2024-09-02	s__Mitsuokella multacida	0	no	no	no	no	no	no	no	no	no	no	no	no	metabat_bin_99_sub
2024-09-02	s__JAGOZV01 sp018064165	0	no	no	no	no	no	no	no	no	no	no	no	no	metacoag_bin_240_sub
2024-09-02	s__Giesbergeria sp017987055	0	no	no	no	no	no	no	no	no	no	no	no	no	metabat_bin_62
2024-09-02	s__Fluviibacter phosphoraccumulans	0	no	no	no	no	no	no	no	no	no	no	no	no	metabat_bin_90_sub
2024-09-02	s__Cloacibacterium caeni_A	0	no	no	no	no	no	no	no	no	no	no	no	no	metabat_bin_102
2024-09-02	s__CTSOIL-112 sp017986195	0	no	no	no	no	no	no	no	no	no	no	no	no	metabat_bin_89_sub
2024-09-02	s__Brachymonas sp017993135	0	no	no	no	no	no	no	no	no	no	no	no	no	metacoag_bin_138
2024-09-02	s__Bifidobacterium adolescentis	0	no	no	no	no	no	no	no	no	no	no	no	no	metacoag_bin_183_sub
2024-09-02	s__Azonexus sp012839675	0	no	no	no	no	no	no	no	no	no	no	no	no	metabat_bin_57_sub
2024-09-02	s__Alistipes onderdonkii	0	no	no	no	no	no	no	no	no	no	no	no	no	metabat_bin_39_sub
2024-09-02	o__Burkholderiales	1	no	no	no	no	no	no	no	no	no	no	no	no	metacoag_bin_114
2024-09-02	g__Vitreoscilla	0	no	no	no	no	no	no	no	no	no	no	no	no	metacoag_bin_197_sub
2024-09-02	g__UBA11957	0	no	no	no	no	no	no	no	no	no	no	no	no	metacoag_bin_148_sub
2024-09-02	g__UBA1174	0	no	no	no	no	no	no	no	no	no	no	no	no	metacoag_bin_281
2024-09-02	g__RGIG1916	0	no	no	no	no	no	no	no	no	no	no	no	no	metacoag_bin_42_sub
2024-09-02	g__Parasutterella	0	no	no	no	no	no	no	no	no	no	no	no	no	metacoag_bin_132_sub
2024-09-02	g__Paracoccus	0	no	no	no	no	no	no	no	no	no	no	no	no	metabat_bin_28_sub
2024-09-02	g__Nanosynbacter	0	no	no	no	no	no	no	no	no	no	no	no	no	metabat_bin_155
2024-09-02	g__Nanogingivalis	0	no	no	no	no	no	no	no	no	no	no	no	no	metabat_bin_128_sub
2024-09-02	g__Lachnospira	0	no	no	no	no	no	no	no	no	no	no	no	no	metacoag_bin_79
2024-09-02	g__Giesbergeria	0	no	no	no	no	no	no	no	no	no	no	no	no	metacoag_bin_127_sub
2024-09-02	g__Enterococcus_I	0	no	no	no	no	no	no	no	no	no	no	no	no	metacoag_bin_27
2024-09-02	g__Desulfobulbus	0	no	no	no	no	no	no	no	no	no	no	no	no	metabat_bin_42
2024-09-02	g__Comamonas	0	no	no	no	no	no	no	no	no	no	no	no	no	metacoag_bin_514_sub
2024-09-02	g__CALMAK01	1	no	no	no	no	no	no	no	no	no	no	no	no	metacoag_bin_199_sub
2024-09-02	g__Brevundimonas	0	no	no	no	no	no	no	no	no	no	no	no	no	metacoag_bin_19
2024-09-02	g__Aquaspirillum	0	no	no	no	no	no	no	no	no	no	no	no	no	metabat_bin_117_sub
2024-09-02	g__Acinetobacter	0	no	no	no	no	no	no	no	no	no	no	no	no	metacoag_bin_155
2024-09-02	f__Leptotrichiaceae	1	no	no	no	no	no	no	no	no	no	no	no	no	metacoag_bin_55_sub
2024-09-02	d__Bacteria	0	no	no	no	no	no	no	no	no	no	no	no	no	metacoag_bin_321_sub
2024-09-02	c__Gammaproteobacteria	0	no	no	no	no	no	no	no	no	no	no	no	no	metacoag_bin_208_sub

## Sheet: Supplementary Table 3
Sample date	Read count	copies/million reads	ARG
2024-08-20	0	0	IMP-1
2024-08-26	0	0	IMP-1
2024-09-02	0	0	IMP-1
2024-09-09	6	0.0177831	IMP-1
2024-09-16	0	0	IMP-1
2024-09-23	11	0.0347271	IMP-1
2024-08-20	0	0	NDM-1
2024-08-26	0	0	NDM-1
2024-09-02	1	0	NDM-1
2024-09-09	0	0	NDM-1
2024-09-16	0	0	NDM-1
2024-09-23	0	0	NDM-1
2024-08-20	0	0	OXA-48
2024-08-26	46	0.22	OXA-48
2024-09-02	26	0.12	OXA-48
2024-09-09	405	1.20036	OXA-48
2024-09-16	203	0.601678	OXA-48
2024-09-23	161	0.508279	OXA-48
2024-08-20	3	0.01	VIM-1
2024-08-26	0	0	VIM-1
2024-09-02	0	0	VIM-1
2024-09-09	0	0	VIM-1
2024-09-16	0	0	VIM-1
2024-09-23	0	0	VIM-1
2024-08-20	1393	6.2	ErmB
2024-08-26	635	3.06	ErmB
2024-09-02	1256	5.92	ErmB
2024-09-09	151	0.447542	ErmB
2024-09-16	710	2.10439	ErmB
2024-09-23	886	2.79711	ErmB
2024-08-20	1785	7.94	sul1
2024-08-26	4193	20.18	sul1
2024-09-02	2124	10.01	sul1
2024-09-09	2552	7.56375	sul1
2024-09-16	3498	10.3678	sul1
2024-09-23	5042	15.9177	sul1
2024-08-20	662	2.95	tet(A)
2024-08-26	1603	7.72	tet(A)
2024-09-02	901	4.25	tet(A)
2024-09-09	882	2.61412	tet(A)
2024-09-16	1203	3.56561	tet(A)
2024-09-23	1169	3.69055	tet(A)
2024-08-20	39	0.17	tet(B)
2024-08-26	18	0.09	tet(B)
2024-09-02	65	0.31	tet(B)
2024-09-09	17	0.0503855	tet(B)
2024-09-16	74	0.219331	tet(B)
2024-09-23	118	0.372527	tet(B)
2024-08-20	5373	23.91	tet(O)
2024-08-26	1597	7.69	tet(O)
2024-09-02	3840	18.1	tet(O)
2024-09-09	104	0.308241	tet(O)
2024-09-16	1353	4.0102	tet(O)
2024-09-23	1471	4.64396	tet(O)
